# Supplementary material for: The Genome of the Marine Alga Ulva compressa (Chlorophyta) Reveals Protein-Coding Genes with Similarity to Plants and Green Microalgae, but Also to Animal, Bacterial, and Fungal Genes
Source: Int J Mol Sci. 2022 Jun 30;23(13):7279. doi: 10.3390/ijms23137279 (PMC9266709; doi:10.3390/ijms23137279)
Supplement: Supplementary file 1 [file ijms-23-07279-s001.zip]

Archive with 1 entries (1 files):
- ijms-1776681-supplementary.pdf
